# Supplementary material for: Conflict of interest explains the size of student evaluation of teaching and learning correlations in multisection studies: a meta-analysis
Source: PeerJ. 2019 Jul 2;7:e7225. doi: 10.7717/peerj.7225 (PMC6611447; doi:10.7717/peerj.7225)
Supplement: Supplemental Information 1 [file peerj-07-7225-s001.csv]

Study	n	is.r	PubYr1981Plus	CorpCOI	AdminCOI	EvalUCOI	SETAuthorCOI	FunderCOI	COICount	EduPsy	BusEcon
Beleche.2012	82	0.21	1	0	0	0	0	0	0	0	1
Benbassat.1981	15	0.18	1	0	0	0	0	0	0	0	0
Bendig.1953a	5	0.89	0	0	0	0	0	0	0	1	0
Bendig.1953b	5	-0.8	0	0	0	0	0	0	0	1	0
Benton.1976	31	0.17	0	0	0	0	1	0	1	0	0
Bolton.1979	10	0.68	0	0	0	0	0	0	0	1	0
Braskamp.1979.01	19	0.17	0	0	1	1	0	0	2	0	0
Braskamp.1979.02	17	0.48	0	0	1	1	0	0	2	0	0
Bryson.1974	20	0.55	0	0	0	0	0	0	0	0	0
Capozza.1973	8	-0.94	0	0	0	0	0	0	0	0	1
Centra.1977.01	7	0.6	0	1	0	1	1	0	3	0	0
Centra.1977.02	7	0.61	0	1	0	1	1	0	3	0	0
Centra.1977.03	22	0.64	0	1	0	1	1	0	3	0	0
Centra.1977.04	13	0.23	0	1	0	1	1	0	3	0	0
Centra.1977.05	8	0.87	0	1	0	1	1	0	3	0	0
Centra.1977.06	7	0.58	0	1	0	1	1	0	3	0	0
Centra.1977.07	8	0.41	0	1	0	1	1	0	3	0	0
Chase.1979.01	8	0.78	0	0	0	1	0	0	1	0	0
Chase.1979.02	6	0.19	0	0	0	1	0	0	1	0	0
Cohen.1970	25	0.42	0	0	0	0	1	1	2	0	0
Costin.1978.01	25	0.52	0	0	1	0	0	0	1	1	0
Costin.1978.02	25	0.56	0	0	1	0	0	0	1	1	0
Costin.1978.03	21	0.46	0	0	1	0	0	0	1	1	0
Costin.1978.04	25	0.41	0	0	1	0	0	0	1	1	0
Doyle.1974	12	0.49	0	0	0	1	1	0	2	0	0
Doyle.1978	10	-0.04	0	0	0	1	1	0	2	0	0
Drysdale.2010.01	11	0.09	1	0	0	0	0	0	0	1	0
Drysdale.2010.02	10	-0.02	1	0	0	0	0	0	0	1	0
Drysdale.2010.03	8	0.64	1	0	0	0	0	0	0	1	0
Drysdale.2010.04	11	0.03	1	0	0	0	0	0	0	1	0
Drysdale.2010.05	10	-0.23	1	0	0	0	0	0	0	1	0
Drysdale.2010.06	12	-0.1	1	0	0	0	0	0	0	1	0
Drysdale.2010.07	11	0.19	1	0	0	0	0	0	0	1	0
Drysdale.2010.08	16	0.41	1	0	0	0	0	0	0	1	0
Drysdale.2010.09	11	0.23	1	0	0	0	0	0	0	1	0
Elliot.1950	36	0.32	0	0	0	1	0	0	1	0	0
Ellis.1977	19	0.58	0	0	0	0	0	0	0	1	0
Endo.1976	5	-0.15	0	0	0	1	0	0	1	0	0
Fenderson.1997	29	0.09	1	0	0	0	0	0	0	0	0
Frey.1973.01	8	0.91	0	1	0	0	1	0	2	0	0
Frey.1973.02	5	0.6	0	1	0	0	1	0	2	0	0
Frey.1975.01	9	0.81	0	1	0	0	1	1	3	0	0
Frey.1975.02	12	0.18	0	1	0	0	1	1	3	0	0
Frey.1975.03	5	0.74	0	1	0	0	1	1	3	0	0
Frey.1976	7	0.79	0	1	0	0	1	0	2	1	0
Galbraith.2012a.01	8	0.23	1	0	0	0	0	0	0	0	1
Galbraith.2012a.02	10	0.32	1	0	0	0	0	0	0	0	1
Galbraith.2012a.03	12	-0.07	1	0	0	0	0	0	0	0	1
Galbraith.2012a.04	8	0.31	1	0	0	0	0	0	0	0	1
Galbraith.2012a.05	8	-0.13	1	0	0	0	0	0	0	0	1
Galbraith.2012a.06	9	-0.16	1	0	0	0	0	0	0	0	1
Galbraith.2012a.07	13	0.11	1	0	0	0	0	0	0	0	1
Galbraith.2012b	5	0.29	1	0	0	0	0	0	0	0	1
Greenwood.1976	36	-0.11	0	0	0	0	1	0	1	1	0
Grush.1975	18	0.45	0	0	1	0	0	0	1	0	0
Hoffman.1978.03	75	0.29	0	0	0	0	0	0	0	1	0
Koon.1995	36	0.3	1	0	1	0	1	0	2	1	0
Marsh.1975	18	0.42	0	1	0	1	1	0	3	0	0
Marsh.1980	31	0.38	0	1	0	1	1	0	3	0	0
McKeachie.1971.01	34	0.06	0	0	1	0	1	0	2	1	0
McKeachie.1971.02	32	-0.2	0	0	1	0	1	0	2	1	0
McKeachie.1971.03	6	0.1	0	0	1	0	1	0	2	1	0
McKeachie.1971.04	16	0.25	0	0	1	0	1	0	2	1	0
McKeachie.1971.05	18	0.55	0	0	1	0	1	0	2	1	0
McKeachie.1978	6	0.2	0	0	0	1	1	0	2	0	0
Mintzes.1977	25	0.38	0	0	0	0	0	0	0	0	0
Morgan.1978	5	0.92	0	0	0	0	0	0	0	0	1
Murdock.1969	6	0.77	0	0	0	0	0	0	0	1	0
Orpen.1980	10	0.61	0	0	0	0	0	0	0	0	0
Palmer.1978	14	-0.17	0	0	0	0	0	0	0	0	1
Prosser.1991	11	-0.42	1	0	0	1	0	0	1	0	0
Rankin.1965	21	-0.06	0	0	0	0	0	0	0	1	0
Remmers.1949	53	0.28	0	0	0	1	1	0	2	0	0
Rodin.1972	12	-0.75	0	0	0	0	0	0	0	1	0
Sheets.1995.01	58	0.15	1	0	0	0	0	0	0	0	1
Sheets.1995.02	63	-0.25	1	0	0	0	0	0	0	0	1
Solomon.1964	24	0.3	0	0	0	1	0	0	1	0	0
Soper.1973	14	-0.17	0	0	0	0	0	0	0	0	1
Sullivan.1974.01	14	0.51	0	0	1	0	0	0	1	0	0
Sullivan.1974.04	9	0.57	0	0	1	0	0	0	1	0	0
Sullivan.1974.05	9	0.33	0	0	1	0	0	0	1	0	0
Sullivan.1974.06	16	0.34	0	0	1	0	0	0	1	0	0
Sullivan.1974.07	8	0.48	0	0	1	0	0	0	1	0	0
Sullivan.1974.08	6	0.55	0	0	1	0	0	0	1	0	0
Sullivan.1974.09	8	0.08	0	0	1	0	0	0	1	0	0
Sullivan.1974.10	14	0.42	0	0	1	0	0	0	1	0	0
Sullivan.1974.11	6	-0.28	0	0	1	0	0	0	1	0	0
Sullivan.1974.12	40	0.4	0	0	1	0	0	0	1	0	0
Turner.1974.01	16	-0.51	0	0	0	0	0	0	0	0	0
Turner.1974.02	24	-0.41	0	0	0	0	0	0	0	0	0
Weinberg.2007.01	190	0.04	1	0	0	0	0	0	0	0	1
Weinberg.2007.02	119	-0.26	1	0	0	0	0	0	0	0	1
Weinberg.2007.03	85	-0.09	1	0	0	0	0	0	0	0	1
Whitely.1979.01	5	0.8	0	0	0	1	1	0	2	0	0
Whitely.1979.02	11	-0.11	0	0	0	1	1	0	2	0	0
Wiviott.1974	6	-0.04	0	0	0	0	0	0	0	0	0
Yunker.2003	46	0.19	1	0	1	0	0	0	1	0	1
